# Supplementary material for: Management of Mild to Moderate Pain from Triage to Discharge in the Emergency Department: A Multidisciplinary Delphi Consensus from the Italian Society of Emergency Medicine (SIMEU)
Source: J Clin Med. 2026 Apr 23;15(9):3230. doi: 10.3390/jcm15093230 (PMC13163571; doi:10.3390/jcm15093230)
Supplement: Supplementary file 1 [file jcm-15-03230-s001.zip]

Archive with 1 entries (1 files):
- jcm-4090047-supplementary.pdf
